# Supplementary material for: Assembly of Supramolecular Nanoplatelets with Tailorable Geometrical Shapes and Dimensions
Source: Polymers (Basel). 2023 May 31;15(11):2547. doi: 10.3390/polym15112547 (PMC10255392; doi:10.3390/polym15112547)
Supplement: Supplementary file 1 [file polymers-15-02547-s001.zip]

Archive with 1 entries (1 files):
- polymers-2425522-supplementary.pdf
